# Supplementary material for: Folic Acid and Leucovorin Have Potential to Prevent SARS-CoV-2-Virus Internalization by Interacting with S-Glycoprotein/Neuropilin-1 Receptor Complex
Source: Molecules. 2023 Mar 1;28(5):2294. doi: 10.3390/molecules28052294 (PMC10005443; doi:10.3390/molecules28052294)
Supplement: Supplementary file 1 [file molecules-28-02294-s001.zip]

Archive with 1 entries (1 files):
- molecules-2188615-supplementary.pdf
